# Supplementary material for: Toxoplasma gondii phosphatidylserine flippase complex ATP2B-CDC50.4 critically participates in microneme exocytosis
Source: PLoS Pathog. 2022 Mar 24;18(3):e1010438. doi: 10.1371/journal.ppat.1010438 (PMC8982854; doi:10.1371/journal.ppat.1010438)
Supplement: S1 Table — (XLSX) [file ppat.1010438.s004.xlsx]

## Sheet: Sheet1
			Pb	Pf		H.hammondi	S.neurona	N.caninum		Eimeria			B.bovis	T.annulata		C.parvum
TGGT1_216380	FLP3	ATP2A	PBANKA_1434800	PF3D7_1219600		HHA_216380		NCLIV_059860
TGGT1_247690	FLP1	ATP2B				HHA_247690	SN3_00501270	NCLIV_063910		EfaB_MINUS_11789			BBOV_IV001830	TA04770		cgd3_2730	cgd7_1760
TGGT1_257720	FLP6	ATP7A				HHA_257720	SN3_01000685	NCLIV_028530					BBOV_III007600
TGGT1_245510	FLP4	ATP7B	PBANKA_0806300	PF3D7_0319000		HHA_245510	SN3_00400815	NCLIV_062790		EfaB_PLUS_2526
TGGT1_224190	FLP2	ATP8	PBANKA_1438300.1	PF3D7_1223400		HHA_224190	SN3_01700440	NCLIV_048370		EfaB_MINUS_42996			BBOV_IV003630	TA14990		cgd2_2400
TGCT1_254370	GC		PBANKA_0910300.1-p1	PF3D7_1138400.1-p1		HHA_254370	SN3_00202100	NCLIV_008660		EfaB_MINUS_7742.g733.t1-p1			BBOV_I000770-t26	TA15475-t26_1-p1		cgd3_1110
	GC beta		PBANKA_1136700	PF3D7_1360500						EfaB_PLUS_14053.g1199
TGME49_230820	CDC50.1					HHA_230820	SN3_00202030	NCLIV_031220
TGME49_232040	CDC50.2		PBANKA_0915100	PF3D7_1133300		HHA_232040	SN3_00901020	NCLIV_032040		EfaB_MINUS_15576.g1348.t1-p1	EfaB_PLUS_1048.g116.t1-p1		BBOV_IV011220	TA02985
TGME49_239540	CDC50.3		PBANKA_0617000	PF3D7_0719500		HHA_239540	SN3_00301705	NCLIV_016160		EfaB_PLUS_11414.g982.t1-p1			BBOV_IV005490			cgd5_360
TGME49_247380	CDC50.4		PBANKA_0513400	PF3D7_1029400		HHA_247380	SN3_02500540	NCLIV_063890		EfaB_PLUS_22450.g1866.t1-p1			BBOV_I003350	TA03230		cgd1_1760
