# Supplementary material for: Toxoplasma gondii phosphatidylserine flippase complex ATP2B-CDC50.4 critically participates in microneme exocytosis
Source: PLoS Pathog. 2022 Mar 24;18(3):e1010438. doi: 10.1371/journal.ppat.1010438 (PMC8982854; doi:10.1371/journal.ppat.1010438)
Supplement: S2 Table — (XLSX) [file ppat.1010438.s005.xlsx]

## Sheet: Sheet1
7735; Guide for ATP2B mAID tagging	GAGAGGTTCTGCTCCTGCGAAGTTTTAGAGCTAGAAATAGC
7736; Forward primer for generating ATP2B mAID tagging	AGGCATCGTGTGCAGCAGTCCAGAGGATTGGCTAGCAAGGGCTCGGG
7737; Reverse primer for generating ATP2B mAID tagging	CTCTCCGTAGTCTAGCCACACATGTCGAAGATACGACTCACTATAGGG
7735; Guide for ATP2A mAID tagging	GCTCAGGATACACCTTTGCGTGTTTTAGAGCTAGAAATAGC
7736; Forward primer for generating ATP2A mAID tagging	CTTCTCAACCTGCAGAGATCCTTGAGCCTTGCTAGCAAGGGCTCGGG
7737; Reverse primer for generating ATP2A mAID tagging	CGACCGATGCTGAGAGAACTGCATCTGGCGATACGACTCACTATAGGG
7735; Guide for ATP7B mAID tagging	GCCAGCCAGTCGTCAAGACCGTTTTAGAGCTAGAAATAGC
7736; Forward primer for generating ATP7B mAID tagging	TCCGCGCCGCGGAACGCAGCCAACGATGCGGCTAGCAAGGGCTCGGG
7737; Reverse primer for generating ATP7B mAID tagging	ACTGCCATCTGCATGCGTCGTTCCTGAGCGATACGACTCACTATAGGG
7858; Forward primer check integration ATP2B mAID	GACGCGTGGCTACGCCTTCA
7859; Reverse primer check integration ATP2B mAID	CTCTCGACACCCTGCTCAGG
7469; Forward primer check integration ATP7B mAID	GCAGCGAACTGCCTGGTG
7470; Reverse primer check integration ATP7B mAID	TCGGTGTGGAGCTTCTCATG
9105; Forward primer for generating ATP7B SM tagging	TCCGCGCCGCGGAACGCAGCCAACGATGCGATGTACCCTTATGATGTGCC
9106; Reverse primer for generating ATP7B SM tagging	ACTGCCATCTGCATGCGTCGTTCCTGAGCGGCTGCAAGGCGATTAAGTTG
7284; Forward primer check integration ATP7B mAID and SM	CTGAGGAACGAGTAGAGAATTC
7285; Reverse primer check integration ATP7B mAID and SM	CTGCGTGCCTGGTCTTGACGAC
9553; Generic primer check integration SM	GTCGGCCAGGGGACAGGC
7907; Guide for CDC50.2 mAID tagging	GCGCTCCCTCAACCAGATTTGTTTTAGAGCTAGAAATAGC
7908; Forward primer for generating CDC50.2 mAID tagging	GTGGCCAGTCGAAAGGGAAAGAAGAAGCTCAAGGCTAGCAAGGGCTCGGG
7909; Reverse primer for generating CDC50.2 mAID tagging	TGTCGATGGGTAATACTCGACTCTTCTTGATCGATACGACTCACTATAGG
7910; Guide for CDC50.3 mAID tagging	GTGGGGGAAATGCAGGTAACGTTTTAGAGCTAGAAATAGC
7911; Forward primer for generating CDC50.3 mAID tagging	TTGTGGCTGCGAAAAGCTCTTTACGCGGGCAGTGCTAGCAAGGGCTCGGG
7912; Reverse primer for generating CDC50.3 mAID tagging	TCCACTGCGCACTGACGAGACGGGAAGTCTTCCATACGACTCACTATAGG
7913; Guide for CDC50.4 mAID tagging	GACAGCGCCTCTCGGATTCTCGTTTTAGAGCTAGAAATAGC
7914; Forward primer for generating CDC50.4 mAID tagging	GGCGACGCCCTGGAGGATCCTGCTCTAGGCGAGGCTAGCAAGGGCTCGGG
7915; Reverse primer for generating CDC50.4 mAID tagging	TTTCTTCCTACGACCCGTTGGACGCTGTGGGTCATACGACTCACTATAGG
8074; Forward primer check integration CDC50.2 mAID	CGAAACGAAGCTCAGCTGGC
8075; Reverse primer check integration CDC50.2 mAID	GGATTCTTGTTTCTGGCTTCTGCTG
8076; Forward primer check integration CDC50.3 mAID	GTACGATGTCAAGTCCTTCGGCG
8077; Reverse primer check integration CDC50.3 mAID	ACTTGTTCTGCCGCCTTCCC
8078; Forward primer check integration CDC50.4 mAID	GGCGTGGATCTCCCGGGAGC
8079; Reverse primer check integration CDC50.4 mAID	CTCCGCGTCCGTCGTTTGTC
8571; Guide for DOC2.1 mAID tagging	GAAGGCGCTGGGACAGACGCCGTTTTAGAGCTAGAAATAGC
8572; Forward primer for generating DOC2.1 mAID tagging	CAGCAACAACTGGATCTGGCTGGGCGCACCGCTAGCAAGGGCTCGGG
8573; Reverse primer for generating DOC2.1 mAID tagging	ACGTGGTCGAGCGAAATCTGGTTTCTGCGCATACGACTCACTATAGGG
8754; Forward primer check integration DOC2.1 mAID	CGCCTGCTCCCGCCGCGCAG
8755; Reverse primer check integration DOC2.1 mAID	CGCCCCTCTCCGACAATGGC
8895; Primer for mutagenesis PS binding	GCAAACACTTTGAATCCTGTCTG
8896; Primer for mutagenesis PS binding	CACTGTTCGCGTTCGCC
8897; Primer for mutagenesis Ca binding	TGTGGTCGCCTCGTACGTGGAGGTATC
8898; Primer for mutagenesis Ca binding	GGTCGATTGGCAGGCGTCACGATCTGG
9019; Guide 1 mutagenesis	ACAGGAACTCGGCGAACGCAGTTTTAGAGCTAGAAATAGC
9020; Guide 2 mutagenesis	ATGAGAGCACACCGAAGGCTGTTTTAGAGCTAGAAATAGC
